# Supplementary material for: Synthesis and Antibiotic Activity of Chitosan-Based Comb-like Co-Polypeptides
Source: Mar Drugs. 2023 Apr 15;21(4):243. doi: 10.3390/md21040243 (PMC10143536; doi:10.3390/md21040243)
Supplement: Supplementary file 1 [file marinedrugs-21-00243-s001.zip]

Archive with 1 entries (1 files):
- marinedrugs-2302712-supplementary.pdf
